# Supplementary material for: A Mass Spectrometry Imaging Based Approach for Prognosis Prediction in UICC Stage I/II Colon Cancer
Source: Cancers (Basel). 2021 Oct 26;13(21):5371. doi: 10.3390/cancers13215371 (PMC8582467; doi:10.3390/cancers13215371)
Supplement: Supplementary file 1 [file cancers-13-05371-s001.zip]

Archive with 1 entries (1 files):
- cancers-1384840-supplementary.pdf
